# Supplementary material for: Bioaccumulation of Lanthanum by Two Strains of Marine Diatoms Nanofrustulum shiloi and Halamphora kolbei
Source: Biology (Basel). 2025 Oct 24;14(11):1489. doi: 10.3390/biology14111489 (PMC12650198; doi:10.3390/biology14111489)
Supplement: Supplementary file 1 [file biology-14-01489-s001.zip]

Archive with 1 entries (1 files):
- biology-3917331-supplementary.pdf
